# Supplementary material for: Molecularly Imprinted Magnetic Fluorescent Nanocomposite-Based Sensor for Selective Detection of Lysozyme
Source: Nanomaterials (Basel). 2021 Jun 15;11(6):1575. doi: 10.3390/nano11061575 (PMC8232576; doi:10.3390/nano11061575)
Supplement: Supplementary file 1 [file nanomaterials-11-01575-s001.zip]

Archive with 1 entries (1 files):
- nanomaterials-1251431-SI.pdf
